# Supplementary material for: Compositional Consequences of Ultrafiltration Treatment of White and Red Wines
Source: Foods. 2024 Jun 13;13(12):1850. doi: 10.3390/foods13121850 (PMC11202439; doi:10.3390/foods13121850)
Supplement: Supplementary file 1 [file foods-13-01850-s001.zip]

Archive with 1 entries (1 files):
- foods-3023264-supplementary.pdf
